# Supplementary material for: Phytochemical Investigation of Three Cystoseira Species and Their Larvicidal Activity Supported with In Silico Studies
Source: Mar Drugs. 2023 Feb 10;21(2):117. doi: 10.3390/md21020117 (PMC9967941; doi:10.3390/md21020117)
Supplement: Supplementary file 1 [file marinedrugs-21-00117-s001.zip]

Archive with 1 entries (1 files):
- marinedrugs-2169103-supplementary.pdf
